# Supplementary material for: Interspecific patterns of small cats in an intraguild-killer free area of the threatened Caatinga drylands, Brazil
Source: PLoS One. 2023 Apr 21;18(4):e0284850. doi: 10.1371/journal.pone.0284850 (PMC10121031; doi:10.1371/journal.pone.0284850)
Supplement: S1 Dataset — (XLSX) [file pone.0284850.s002.xlsx]

## Sheet: Covariates
Year	agric	water	_tcmean
2018	318.484	162.536	30.8333
2019	318.484	162.536	30.8333
2020	338.817	154.104	36.7774
2018	53.311	32.7947	7.58333
2019	53.311	32.7947	7.58333
2020	68.458	20.484	26.8888
2021	68.458	20.484	26.8888
2018	408.876	15.0515	4.25
2019	408.876	15.0515	4.25
2019	408.876	15.0515	4.25
2020	408.876	15.0515	4.25
2020	408.876	15.0515	4.25
2018	715.532	679.708	22
2019	715.532	679.708	22
2019	715.532	679.708	22
2020	715.532	679.708	22
2018	1140.87	1101.16	71
2019	1140.87	1101.16	71
2020	1140.87	1101.16	71
2018	453.844	174.859	5.66667
2018	453.844	174.859	5.66667
2019	453.844	174.859	5.66667
2019	453.844	174.859	5.66667
2020	453.844	174.859	5.2444
2019	30.7804	325.162	45
2019	30.7804	325.162	45
2020	30.7804	325.162	45
2020	1675.51	325.162	45
2021	1675.51	325.162	45
2018	370.495	466.568	28.5
2019	370.495	466.568	28.5
2020	388.865	451.222	33.333
2020	401.245	468.538	29.4444
2021	401.245	468.538	29.4444
2018	1569.96	60.0806	17.8125
2019	1569.96	60.0806	17.8125
2019	1569.96	60.0806	17.8125
2019	1569.96	60.0806	17.8125
2020	1569.96	60.0806	17.8125
2021	1569.96	60.0806	17.8125
2019	2213.13	665.709	44.8333
2019	2213.13	665.709	44.8333
2019	2213.13	665.709	44.8333
2019	1065.3	71.1168	19.3333
2020	122.114	75.6301	18.75
2020	122.114	80	38.6667
2019	1372.74	873.636	69
2019	1372.74	873.636	69
2020	1372.74	873.636	69
2021	1372.74	873.636	69
2019	1312.74	763.62	25
2019	386.123	1074.93	33.6667
2020	1003.95	509.064	13.875
2020	1003.95	509.064	13.875
2021	948.143	51	45.6457
2018	2530.57	113.703	3.22222
2019	2530.57	113.703	3.22222
2020	1511.41	364.242	0.583333
2018	164.27	445.509	28
2018	1104.81	623.933	0
2019	1104.81	623.933	0
2020	1104.81	623.933	0
2021	1104.81	623.933	0
2021	314.99	263.911	41.6667
2018	1236.61	889.273	43
2019	1236.61	889.273	43
2020	699.461	678.851	19
2021	692.663	750.765	0
2021	1590.34	128.071	12
2021	1122.21	1178.08	84.9666
2021	1623.97	152.275	75

## Sheet: Effort_scaled
0.177191	0.348115	0.348115	0.348115	0.348115	0.348115	0.348115	0.348115	0.348115	-2.72851	NA
0.177191	0.348115	0.348115	0.348115	0.348115	0.348115	0.348115	0.348115	0.348115	0.348115	-3.58313
0.177191	0.348115	0.348115	-0.164657	NA	NA	NA	NA	NA	NA	NA
0.177191	0.348115	0.348115	0.348115	0.348115	0.348115	0.348115	0.348115	-3.07036	NA	NA
0.177191	0.348115	0.348115	0.348115	0.348115	0.348115	0.348115	0.348115	0.348115	-0.33558	NA
0.177191	0.348115	0.348115	0.348115	0.348115	0.348115	0.348115	0.348115	0.348115	-3.07036	NA
0.177191	0.348115	0.348115	0.348115	0.348115	-2.38667	NA	NA	NA	NA	NA
0.177191	0.348115	0.348115	0.348115	0.348115	0.348115	0.348115	0.348115	0.348115	-2.72851	NA
0.177191	0.348115	0.348115	0.348115	0.348115	0.348115	0.348115	0.348115	0.348115	-0.33558	NA
0.177191	0.348115	0.348115	0.348115	0.348115	0.348115	0.348115	0.348115	0.348115	0.348115	-3.58313
0.177191	0.348115	0.348115	0.348115	0.348115	0.348115	0.348115	0.348115	0.348115	0.348115	-3.58313
0.177191	0.348115	0.348115	0.348115	0.348115	0.348115	0.348115	0.348115	0.348115	0.348115	-3.58313
0.177191	0.348115	0.348115	0.348115	0.348115	0.348115	0.348115	0.348115	0.348115	-3.07036	NA
0.177191	0.348115	0.348115	0.348115	0.348115	0.348115	-3.07036	NA	NA	NA	NA
0.177191	0.348115	0.348115	0.348115	0.348115	0.348115	0.348115	0.348115	0.348115	0.348115	-3.58313
0.177191	0.348115	0.348115	0.348115	0.348115	0.348115	0.348115	0.348115	0.348115	-3.07036	NA
-0.506504	NA	NA	NA	NA	NA	NA	NA	NA	NA	NA
0.177191	-2.04482	NA	NA	NA	NA	NA	NA	NA	NA	NA
0.177191	0.348115	-1.36112	NA	NA	NA	NA	NA	NA	NA	NA
0.177191	0.348115	0.348115	0.348115	0.348115	0.348115	0.348115	0.348115	0.348115	-3.07036	NA
0.177191	0.348115	-1.70297	NA	NA	NA	NA	NA	NA	NA	NA
0.177191	0.348115	0.348115	0.348115	0.348115	-0.677428	NA	NA	NA	NA	NA
0.177191	0.348115	0.348115	0.348115	0.348115	0.348115	0.348115	-0.677428	NA	NA	NA
0.177191	0.348115	0.348115	0.348115	0.348115	0.348115	0.348115	0.348115	0.348115	0.348115	-3.58313
0.177191	0.348115	0.348115	0.348115	0.348115	0.348115	0.348115	0.348115	0.348115	0.348115	-3.58313
0.177191	0.348115	-1.70297	NA	NA	NA	NA	NA	NA	NA	NA
0.177191	0.348115	0.348115	0.348115	0.348115	0.348115	0.348115	0.348115	0.348115	0.348115	-3.58313
0.177191	0.348115	0.348115	0.348115	0.348115	0.348115	0.348115	0.348115	0.348115	0.348115	-3.58313
0.177191	0.348115	0.348115	0.348115	0.348115	0.348115	0.348115	0.348115	0.348115	-2.38667	NA
0.177191	0.348115	0.348115	0.348115	0.348115	0.348115	0.348115	0.348115	0.348115	-3.07036	NA
0.177191	0.348115	0.348115	0.348115	0.348115	0.348115	0.348115	0.348115	0.348115	0.348115	-3.58313
0.177191	0.348115	0.348115	0.348115	0.348115	0.348115	0.348115	0.348115	0.348115	0.348115	-3.58313
0.177191	0.348115	0.348115	0.348115	0.348115	0.348115	0.348115	0.348115	0.348115	0.348115	-3.58313
0.177191	0.348115	0.348115	0.348115	0.348115	0.348115	0.348115	0.348115	0.348115	0.348115	-3.58313
0.177191	0.348115	0.348115	0.348115	0.348115	0.348115	0.348115	0.348115	0.348115	-3.07036	NA
0.177191	0.348115	0.348115	0.348115	0.348115	0.348115	0.348115	0.348115	0.348115	-1.01928	NA
0.177191	0.348115	0.348115	0.348115	0.348115	0.348115	0.348115	0.348115	0.348115	-2.38667	NA
0.177191	0.348115	0.348115	0.348115	0.348115	0.348115	0.348115	0.348115	0.348115	0.348115	-3.58313
0.177191	0.348115	0.348115	0.348115	0.348115	0.348115	0.348115	0.348115	0.348115	-3.07036	NA
0.177191	0.348115	0.348115	0.348115	0.348115	-1.01928	NA	NA	NA	NA	NA
0.177191	0.348115	0.348115	0.348115	0.348115	0.348115	0.348115	0.348115	0.348115	-1.01928	NA
0.177191	0.348115	0.348115	0.348115	0.348115	0.348115	0.348115	0.348115	0.348115	0.348115	-3.58313
0.177191	0.348115	0.348115	0.348115	-2.72851	NA	NA	NA	NA	NA	NA
0.177191	-2.04482	NA	NA	NA	NA	NA	NA	NA	NA	NA
0.177191	0.348115	0.348115	0.348115	NA	NA	NA	NA	NA	NA	NA
0.177191	-0.677428	NA	NA	NA	NA	NA	NA	NA	NA	NA
0.177191	0.348115	0.348115	0.348115	0.348115	0.348115	0.348115	0.348115	0.348115	0.348115	-3.58313
0.177191	0.348115	0.348115	0.348115	0.348115	0.348115	0.348115	0.348115	0.348115	0.348115	-3.58313
0.177191	0.348115	0.348115	0.348115	0.348115	0.348115	0.348115	0.348115	0.348115	-3.07036	NA
-1.1902	NA	NA	NA	NA	NA	NA	NA	NA	NA	NA
0.177191	0.348115	0.348115	0.348115	0.348115	0.348115	0.348115	0.348115	0.348115	0.348115	-3.58313
0.177191	0.348115	0.348115	0.348115	0.348115	0.348115	0.348115	0.348115	0.348115	0.348115	-3.58313
0.177191	0.348115	0.348115	0.348115	0.348115	0.348115	0.348115	0.348115	0.348115	0.348115	-3.58313
0.177191	0.348115	0.348115	0.348115	0.348115	0.348115	0.348115	0.348115	0.348115	0.348115	-3.58313
0.177191	0.348115	0.348115	0.348115	-1.01928	NA	NA	NA	NA	NA	NA
0.177191	0.348115	0.348115	0.348115	0.348115	0.348115	0.348115	0.348115	0.348115	-3.41221	NA
0.177191	0.348115	0.348115	0.348115	0.348115	0.348115	0.348115	0.348115	-0.33558	NA	NA
0.177191	0.348115	0.348115	0.348115	0.348115	0.348115	0.348115	0.348115	0.348115	0.348115	-3.58313
0.177191	0.348115	0.348115	0.348115	0.348115	0.348115	0.348115	0.348115	0.348115	0.348115	-3.58313
0.177191	0.348115	0.348115	0.348115	0.348115	0.348115	0.348115	0.348115	0.348115	0.348115	-3.58313
0.177191	0.348115	0.348115	0.348115	0.348115	0.348115	0.348115	0.348115	0.348115	0.348115	-3.58313
0.177191	0.348115	0.348115	0.348115	0.348115	0.348115	0.348115	0.348115	0.348115	0.348115	-3.58313
0.177191	0.348115	0.348115	0.348115	0.348115	0.348115	0.348115	0.348115	0.348115	0.348115	-3.58313
0.177191	0.348115	0.348115	0.348115	0.348115	0.348115	0.348115	NA	NA	NA	NA
0.177191	0.00626721	NA	NA	NA	NA	NA	NA	NA	NA	NA
0.177191	-2.04482	NA	NA	NA	NA	NA	NA	NA	NA	NA
0.177191	0.348115	0.348115	0.348115	0.348115	0.348115	0.348115	NA	NA	NA	NA
0.177191	0.348115	0.348115	0.348115	0.348115	0.348115	0.00626721	NA	NA	NA	NA
0.177191	0.348115	0.348115	0.348115	0.348115	0.348115	0.348115	0.348115	0.348115	-2.38667	NA
-1.53205	NA	NA	NA	NA	NA	NA	NA	NA	NA	NA
0.177191	0.348115	0.348115	0.348115	0.348115	0.348115	0.348115	0.348115	0.348115	0.348115	-3.58313

## Sheet: Tigrinus
0	0	0	0	0	0	0	0	0	0	NA
1	1	0	0	0	0	0	0	0	0	0
1	0	0	1	NA	NA	NA	NA	NA	NA	NA
0	1	1	0	0	0	0	0	0	NA	NA
0	0	0	0	0	0	1	0	0	0	NA
0	0	0	0	0	0	0	0	0	0	NA
1	0	0	0	0	0	NA	NA	NA	NA	NA
0	0	0	0	0	0	0	0	0	0	NA
0	0	0	0	0	0	0	0	0	0	NA
0	0	0	0	0	0	0	0	0	0	0
0	0	0	0	0	0	0	0	0	0	0
0	0	0	0	0	0	0	0	0	0	0
0	1	0	0	0	1	0	0	0	0	NA
0	0	0	0	0	0	0	NA	NA	NA	NA
0	1	0	0	0	0	0	0	0	0	0
0	0	1	1	0	1	1	1	1	0	NA
1	NA	NA	NA	NA	NA	NA	NA	NA	NA	NA
0	1	NA	NA	NA	NA	NA	NA	NA	NA	NA
1	0	0	NA	NA	NA	NA	NA	NA	NA	NA
0	0	0	0	0	0	0	0	0	0	NA
0	0	0	NA	NA	NA	NA	NA	NA	NA	NA
0	0	0	0	0	0	NA	NA	NA	NA	NA
0	0	0	0	0	0	0	0	NA	NA	NA
0	0	0	0	0	0	0	0	0	0	0
0	0	0	0	1	0	0	0	0	0	0
0	1	0	NA	NA	NA	NA	NA	NA	NA	NA
0	0	0	0	0	0	1	0	0	0	1
1	0	0	1	0	1	1	0	0	0	0
0	0	0	0	0	0	1	0	1	0	NA
0	1	0	1	1	1	0	0	0	0	NA
0	0	0	1	0	0	0	0	0	0	0
0	0	0	0	0	0	0	0	0	0	0
1	0	0	0	0	0	0	0	0	0	0
0	0	0	1	1	0	0	0	0	0	0
0	0	0	0	0	0	0	0	0	0	NA
0	0	0	0	0	0	0	0	0	0	NA
0	0	0	0	0	0	0	1	1	0	NA
0	0	0	0	0	0	0	0	0	0	0
0	0	0	0	0	0	0	0	0	0	NA
0	0	0	0	0	0	NA	NA	NA	NA	NA
0	0	0	0	1	0	0	0	0	0	NA
1	0	0	0	0	0	0	0	0	0	0
0	0	0	1	0	NA	NA	NA	NA	NA	NA
0	0	NA	NA	NA	NA	NA	NA	NA	NA	NA
1	1	0	0	NA	NA	NA	NA	NA	NA	NA
1	1	NA	NA	NA	NA	NA	NA	NA	NA	NA
0	0	0	0	0	0	0	0	0	1	0
1	1	0	0	0	0	0	1	0	0	0
1	1	0	1	0	1	0	0	1	0	NA
1	NA	NA	NA	NA	NA	NA	NA	NA	NA	NA
0	0	1	0	0	0	0	0	0	0	0
0	0	0	0	0	0	0	0	0	0	0
0	1	0	0	0	0	0	0	0	0	0
1	0	0	0	1	0	1	1	1	0	0
1	0	0	1	0	NA	NA	NA	NA	NA	NA
0	0	0	0	0	0	0	0	0	0	NA
0	0	0	0	0	0	0	0	0	NA	NA
0	0	0	0	0	0	0	0	0	0	0
0	0	0	0	0	0	0	0	0	0	0
0	0	0	0	0	0	0	0	0	0	0
0	0	0	0	0	0	0	0	0	0	0
0	0	0	0	0	0	0	0	0	0	0
0	0	0	0	0	0	0	0	0	0	0
1	0	0	0	0	0	0	NA	NA	NA	NA
0	1	NA	NA	NA	NA	NA	NA	NA	NA	NA
1	1	NA	NA	NA	NA	NA	NA	NA	NA	NA
0	0	1	0	0	0	1	NA	NA	NA	NA
0	0	0	0	0	0	0	NA	NA	NA	NA
0	0	0	0	0	0	0	0	0	0	NA
1	NA	NA	NA	NA	NA	NA	NA	NA	NA	NA
0	0	0	1	0	0	0	0	1	0	0

## Sheet: Jaguarundi
0	0	0	0	0	0	0	0	1	0	NA
0	0	0	1	0	0	0	0	0	0	0
0	0	0	0	NA	NA	NA	NA	NA	NA	NA
0	1	0	0	0	0	0	0	0	NA	NA
0	1	0	1	0	1	0	0	1	0	NA
0	0	0	0	0	0	0	0	0	0	NA
0	0	0	0	0	0	NA	NA	NA	NA	NA
0	0	0	0	0	0	0	0	0	0	NA
0	0	0	0	0	0	0	0	0	0	NA
0	0	0	0	0	0	0	0	0	0	0
0	0	0	0	0	0	0	0	0	0	0
0	0	0	0	0	0	0	0	0	0	0
0	0	0	0	0	0	0	0	0	0	NA
0	0	0	0	0	0	0	NA	NA	NA	NA
0	0	0	0	0	0	0	0	0	0	0
0	0	0	0	0	0	0	0	0	0	NA
0	NA	NA	NA	NA	NA	NA	NA	NA	NA	NA
0	0	NA	NA	NA	NA	NA	NA	NA	NA	NA
0	0	0	NA	NA	NA	NA	NA	NA	NA	NA
0	0	0	0	0	0	0	0	0	0	NA
0	0	0	NA	NA	NA	NA	NA	NA	NA	NA
0	0	0	0	0	0	NA	NA	NA	NA	NA
0	0	0	0	0	0	0	0	NA	NA	NA
0	0	0	1	0	0	1	0	0	0	0
0	0	0	0	0	0	0	0	0	0	0
0	0	0	NA	NA	NA	NA	NA	NA	NA	NA
0	0	0	0	0	0	0	1	0	0	0
0	0	0	0	0	0	0	0	0	0	0
0	0	0	0	0	0	0	0	0	0	NA
0	0	0	0	0	1	0	0	0	0	NA
1	0	0	0	0	0	0	0	0	0	0
0	0	0	0	0	0	0	0	0	0	0
0	0	0	0	0	0	0	0	0	0	0
0	0	0	0	0	0	0	0	0	0	0
0	0	0	0	0	0	0	0	0	0	NA
0	0	0	0	0	0	0	0	0	0	NA
0	0	0	0	0	0	0	0	0	0	NA
0	0	0	0	0	0	0	0	0	0	0
0	0	0	0	0	0	0	0	0	0	NA
0	0	0	0	0	0	NA	NA	NA	NA	NA
0	0	0	0	0	0	0	0	0	0	NA
0	0	0	0	0	0	0	0	0	0	0
0	0	0	0	0	NA	NA	NA	NA	NA	NA
1	0	NA	NA	NA	NA	NA	NA	NA	NA	NA
1	0	0	0	NA	NA	NA	NA	NA	NA	NA
0	0	NA	NA	NA	NA	NA	NA	NA	NA	NA
0	0	0	0	0	0	0	0	0	0	0
0	0	0	0	0	0	0	0	0	0	0
0	0	0	0	0	0	0	0	0	0	NA
1	NA	NA	NA	NA	NA	NA	NA	NA	NA	NA
0	0	0	0	0	0	0	0	0	0	0
0	0	0	0	0	0	0	0	0	0	0
0	0	0	0	0	0	0	0	0	0	0
0	0	0	0	0	0	0	0	0	0	0
1	1	0	0	0	NA	NA	NA	NA	NA	NA
0	0	0	0	0	0	0	0	0	0	NA
0	0	0	0	0	0	0	0	0	NA	NA
0	0	1	0	1	0	0	0	0	0	0
0	0	0	0	0	0	0	0	0	0	0
0	0	0	0	0	0	0	0	0	0	0
0	0	0	0	0	0	0	0	0	0	0
0	0	0	0	0	0	0	0	0	0	0
0	0	0	0	0	0	0	0	0	0	0
0	0	0	0	0	0	0	NA	NA	NA	NA
0	0	NA	NA	NA	NA	NA	NA	NA	NA	NA
0	0	NA	NA	NA	NA	NA	NA	NA	NA	NA
0	0	0	1	0	0	0	NA	NA	NA	NA
0	0	0	0	0	0	0	NA	NA	NA	NA
0	0	0	0	0	0	0	0	0	0	NA
0	NA	NA	NA	NA	NA	NA	NA	NA	NA	NA
0	0	0	0	0	0	0	0	0	0	0
